# Supplementary material for: Predictors and outcomes of recurrent retroperitoneal liposarcoma with multiple tumors
Source: Front Med (Lausanne). 2023 Sep 8;10:1161494. doi: 10.3389/fmed.2023.1161494 (PMC10514494; doi:10.3389/fmed.2023.1161494)
Supplement: Supplementary file 1 [file Table_1.XLSX]

## Sheet: Sheet1
The causes of death in the study
Case number	Age	Sex	The cause of death
Case1	Lower than 53	Female	Septicemia
Case2	More than 53	Female	Unknown
Case3	Lower than 53	Male	Other infections
Case4	Lower than 53	Male	Diseases of heart
Case5	More than 53	Male	Unknown
Case6	Lower than 53	Female	Cerebrovascular diseases
Case7	More than 53	Female	Tumor-related death
Case8	Lower than 53	Male	Tumor-related death
Case9	Lower than 53	Female	Tumor-related death
Case10	Lower than 53	Male	Multiple Organ Dysfunction Syndrom
Case11	More than 53	Male	Diabetes mellitus
Case12	Lower than 53	Male	Renal failure
Case13	Lower than 53	Male	Tumor-related death
Case14	Lower than 53	Male	Unknown
Case15	More than 53	Female	Unknown
Case16	More than 53	Male	Septicemia
Case17	Lower than 53	Female	Renal failure
Case18	Lower than 53	Female	Tumor-related death
Case19	More than 53	Female	Tumor-related death
Case20	Lower than 53	Female	Tumor-related death
Case21	More than 53	Male	Diabetes mellitus
Case22	Lower than 53	Female	Unknown
Case23	More than 53	Male	Tumor-related death
Case24	More than 53	Male	Tumor-related death
Case25	More than 53	Male	Renal failure
Case26	More than 53	Male	Septicemia
Case27	More than 53	Male	Septicemia
Case28	Lower than 53	Female	Unknown
Case29	More than 53	Male	Unknown
Case30	Lower than 53	Male	Unknown
Case31	Lower than 53	Male	Septicemia
Case32	More than 53	Male	Cerebrovascular diseases
Case33	Lower than 53	Female	Tumor-related death
Case34	Lower than 53	Female	Tumor-related death
Case35	More than 53	Female	Other infections
Case36	Lower than 53	Male	Tumor-related death
Case37	Lower than 53	Male	Tumor-related death
Case38	More than 53	Male	Multiple Organ Dysfunction Syndrom
Case39	Lower than 53	Male	Tumor-related death
Case40	More than 53	Male	Unknown
Case41	Lower than 53	Female	Tumor-related death
Case42	More than 53	Male	Renal failure
Case43	Lower than 53	Female	Septicemia
Case44	More than 53	Male	Unknown
Case45	More than 53	Female	Unknown
Case46	Lower than 53	Female	Tumor-related death
Case47	Lower than 53	Female	Tumor-related death
Case48	More than 53	Female	Septicemia
Case49	More than 53	Female	Septicemia
Case50	More than 53	Female	Unknown
Case51	Lower than 53	Female	Unknown
Case52	More than 53	Female	Septicemia
Case53	More than 53	Male	Tumor-related death
Case54	Lower than 53	Male	Unknown
Case55	More than 53	Female	Other infections
Case56	More than 53	Male	Unknown
Case57	More than 53	Male	Unknown
Case58	More than 53	Female	Diseases of heart
Case59	Lower than 53	Female	Tumor-related death
Case60	More than 53	Female	Multiple Organ Dysfunction Syndrom
Case61	Lower than 53	Male	Unknown
Case62	More than 53	Female	Other infections
Case63	Lower than 53	Male	Tumor-related death
Case64	More than 53	Male	Tumor-related death
Case65	More than 53	Female	Tumor-related death
Case66	More than 53	Male	Other infections
Case67	More than 53	Female	Unknown
Case68	More than 53	Male	Tumor-related death
Case69	More than 53	Female	Multiple Organ Dysfunction Syndrom
Case70	Lower than 53	Male	Tumor-related death
Case71	More than 53	Female	Tumor-related death
Case72	More than 53	Female	Multiple Organ Dysfunction Syndrom
